# Supplementary material for: Biogenic Design of the Flexible, Resilient, and Hard Mineral Protector in Door Snails
Source: Small Sci. 2025 Sep 28;5(12):e202500385. doi: 10.1002/smsc.202500385 (PMC12697901; doi:10.1002/smsc.202500385)
Supplement: Supplementary file 1 — Supplementary Material [file SMSC-5-e202500385-s001.zip]

Archive with 2 entries (2 files):
- SI_Video1_250606_YK.mp4
- smsc202500385-sup-0001-SuppData-S1.pdf
